# Supplementary material for: Evolution and Epidemic Spread of the Avian Infectious Bronchitis Virus (IBV) GI-23 in Brazil
Source: Viruses. 2023 May 24;15(6):1229. doi: 10.3390/v15061229 (PMC10301962; doi:10.3390/v15061229)
Supplement: Supplementary file 1 [file viruses-15-01229-s001.zip › viruses-2405015-supplementary Tables S2-S4.xlsx]

## Sheet: Table S2
Table S2 - Metadata 232-S1 subunit complete gene.
GenBank	Isolate	Continent	Country	Year	Authority
AF093796	variant 2	Asia	Israel	1998	Houta et al., 2021
EU780077	IS/1494/06	Asia	Israel	2006	Houta et al., 2021
KU238176*	D888/2/4/08_IR	Asia	Iran	2008	Houta et al., 2021
KP259312*	TR8	Europe	Turkey	2010	Houta et al., 2021
KU238174	D1456/1/5/10_EG	Africa	Egypt	2010	Houta et al., 2021
KU238173	D1795/2/7/11_EG	Africa	Egypt	2011	Houta et al., 2021
JX173488	Eg/CLEVB-2/IBV/012	Africa	Egypt	2012	Houta et al., 2021
JX173489*	Eg/CLEVB-1/IBV/012	Africa	Egypt	2012	Houta et al., 2021
KC533682*	Eg/1265B/2012	Africa	Egypt	2012	Houta et al., 2021
KU238172	D1887/2/3/12_EG	Africa	Egypt	2012	Houta et al., 2021
KU238175	D1903/21/12_EG	Africa	Egypt	2012	Houta et al., 2021
KU979007*	IBV-EG/1212B-SP1-2012	Africa	Egypt	2012	Houta et al., 2021
KU979008*	IBV-EG/13280F-SP1-2013	Africa	Egypt	2013	Houta et al., 2021
MN987231*	IBV/ck/EGY-Monuf/USC-5/13	Africa	Egypt	2013	Houta et al., 2021
KU238178	D2572/2/2/14_EG	Africa	Egypt	2014	Houta et al., 2021
KU979006	IBV-EG/1442F-SP1-2014	Africa	Egypt	2014	Houta et al., 2021
KY805846	IBV/Ck/EG/CU/4/2014	Africa	Egypt	2014	Houta et al., 2021
MN685714	GammaCoV/Ck/TR/IBV1/2014	Europe	Turkey	2014	Houta et al., 2021
MN685715	GammaCoV/Ck/TR/IBV2/2014	Europe	Turkey	2014	Houta et al., 2021
MN685716	GammaCoV/Ck/TR/IBV3/2014	Europe	Turkey	2014	Houta et al., 2021
MN685717	GammaCoV/Ck/TR/IBV4/2014	Europe	Turkey	2014	Houta et al., 2021
MN685718	GammaCoV/Ck/TR/IBV5/2014	Europe	Turkey	2014	Houta et al., 2021
MN685719	GammaCoV/Ck/TR/IBV6/2014	Europe	Turkey	2014	Houta et al., 2021
MN685720	GammaCoV/Ck/TR/IBV7/2014	Europe	Turkey	2014	Houta et al., 2021
MN685721	GammaCoV/Ck/TR/IBV8/2014	Europe	Turkey	2014	Houta et al., 2021
MN685722	GammaCoV/Ck/TR/IBV9/2014	Europe	Turkey	2014	Houta et al., 2021
MN685723	GammaCoV/Ck/TR/IBV10/2014	Europe	Turkey	2014	Houta et al., 2021
KU238179*	D2930/3/1/1/15_EG	Africa	Egypt	2015	Houta et al., 2021
KU979010*	IBV-EG/1586CV-SP1-2015	Africa	Egypt	2015	Houta et al., 2021
KY028743	gammaCoV/Ck/Poland/G229/2015	Europe	Poland	2015	Houta et al., 2021
MG233398	IS-1494	Asia	Iran	2015	Houta et al., 2021
MN685724	GammaCoV/Ck/TR/IBV11/2015	Europe	Turkey	2015	Houta et al., 2021
MN685725	GammaCoV/Ck/TR/IBV12/2015	Europe	Turkey	2015	Houta et al., 2021
MN685726	GammaCoV/Ck/TR/IBV13/2015	Europe	Turkey	2015	Houta et al., 2021
MN685727	GammaCoV/Ck/TR/IBV14/2015	Europe	Turkey	2015	Houta et al., 2021
MN685728	GammaCoV/Ck/TR/IBV15/2015	Europe	Turkey	2015	Houta et al., 2021
MN685729	GammaCoV/Ck/TR/IBV16/2015	Europe	Turkey	2015	Houta et al., 2021
MN685730	GammaCoV/Ck/TR/IBV17/2015	Europe	Turkey	2015	Houta et al., 2021
MN685731	GammaCoV/Ck/TR/IBV18/2015	Europe	Turkey	2015	Houta et al., 2021
MN685732	GammaCoV/Ck/TR/IBV19/2015	Europe	Turkey	2015	Houta et al., 2021
MN685733	GammaCoV/Ck/TR/IBV20/2015	Europe	Turkey	2015	Houta et al., 2021
KY028744	gammaCoV/Ck/Poland/G012/2016	Europe	Poland	2016	Houta et al., 2021
KY028745	gammaCoV/Ck/Poland/G036/2016	Europe	Poland	2016	Houta et al., 2021
KY028746	gammaCoV/Ck/Poland/G086/2016	Europe	Poland	2016	Houta et al., 2021
KY028747	gammaCoV/Ck/Poland/G087/2016	Europe	Poland	2016	Houta et al., 2021
KY028748	gammaCoV/Ck/Poland/G114/20161	Europe	Poland	2016	Houta et al., 2021
KY047602	gammaCoV/Ck/Poland/G052/2016	Europe	Poland	2016	Houta et al., 2021
MF034372	ACoV/house sparrow/Sharqia-Egypt/VRLCU-1/2016	Africa	Egypt	2016	Houta et al., 2021
MF034373	ACoV/teal/Sharqia -Egypt/VRLCU-2/2016	Africa	Egypt	2016	Houta et al., 2021
MF034374	ACoV/teal/Dakahlia -Egypt/VRLCU-3/2016	Africa	Egypt	2016	Houta et al., 2021
MF034375	ACoV/teal/Gharbia-Egypt/VRLCU-4/2016	Africa	Egypt	2016	Houta et al., 2021
MF034376	ACoV/teal/Qalubia-Egypt/VRLCU-5/2016	Africa	Egypt	2016	Houta et al., 2021
MF034377	ACoV/quail/Gharbia-Egypt/VRLCU-6	Africa	Egypt	2016	Houta et al., 2021
MF034378	ACoV/cattle egret/Kafr El Sheikh-Egypt/VRLCU-7/2016	Africa	Egypt	2016	Houta et al., 2021
MF034379	ACoV/quail/Sharqia-Egypt/VRLCU-8/2016	Africa	Egypt	2016	Houta et al., 2021
MF034380	ACoV/cattle egret/Qalubia-Egypt/VRLCU-9/2016	Africa	Egypt	2016	Houta et al., 2021
MF034381*	ACoV/cattle egret/Kafr El Sheikh-Egypt/VRLCU-10/2016	Africa	Egypt	2016	Houta et al., 2021
MF034382	ACoV/teal/Benisuef-Egypt/VRLCU-11/2016	Africa	Egypt	2016	Houta et al., 2021
MF034384	ACoV/teal/Kafr El Sheikh-Egypt/VRLCU-13/2016	Africa	Egypt	2016	Houta et al., 2021
MF034385*	ACoV/cattle egret/Menofia-Egypt/VRLCU-14/2016	Africa	Egypt	2016	Houta et al., 2021
MF101744	1_IBV_Romania_2016	Europe	Romania	2016	Houta et al., 2021
MG013972	IBV/Chicken/Iran/IS1494-like/MRB01/2016	Asia	Iran	2016	Houta et al., 2021
MG013973*	IBV/Chicken/Iran/IS1494-like/MRB02/2016	Asia	Iran	2016	Houta et al., 2021
MK581207	gammaCoV/Ck/Poland/G103/2016	Europe	Poland	2016	Houta et al., 2021
MN685734	GammaCoV/Ck/TR/IBV21/2016	Europe	Turkey	2016	Houta et al., 2021
MN685735	GammaCoV/Ck/TR/IBV22/2016	Europe	Turkey	2016	Houta et al., 2021
MN685736	GammaCoV/Ck/TR/IBV23/2016	Europe	Turkey	2016	Houta et al., 2021
MN685737	GammaCoV/Ck/TR/IBV24/2016	Europe	Turkey	2016	Houta et al., 2021
MN685738	GammaCoV/Ck/TR/IBV25/2016	Europe	Turkey	2016	Houta et al., 2021
MN685739	GammaCoV/Ck/TR/IBV26/2016	Europe	Turkey	2016	Houta et al., 2021
MN685740	GammaCoV/Ck/TR/IBV27/2016	Europe	Turkey	2016	Houta et al., 2021
MN685741	GammaCoV/Ck/TR/IBV28/2016	Europe	Turkey	2016	Houta et al., 2021
MN685742	GammaCoV/Ck/TR/IBV29/2016	Europe	Turkey	2016	Houta et al., 2021
MN685743	GammaCoV/Ck/TR/IBV30/2016	Europe	Turkey	2016	Houta et al., 2021
MN887172	gCoV/Ck/Poland/G258/2016	Europe	Poland	2016	Houta et al., 2021
MN887173	gCoV/Ck/Poland/G271/2016	Europe	Poland	2016	Houta et al., 2021
MN887189	gCoV/Ck/Poland/G085/2016	Europe	Poland	2016	Houta et al., 2021
MN887190	gCoV/Ck/Poland/G151/2016	Europe	Poland	2016	Houta et al., 2021
MN887191	gCoV/Ck/Poland/G259/2016	Europe	Poland	2016	Houta et al., 2021
MN987230	IBV/ck/EGY-Monuf/NR725/16	Africa	Egypt	2016	Houta et al., 2021
MZ666079	1	Europe	Romania	2016	Houta et al., 2021
MK581208	gammaCoV/Ck/Poland/G225/2017	Europe	Poland	2017	Houta et al., 2021
MN685744	GammaCoV/Ck/TR/IBV31/2017	Europe	Turkey	2017	Houta et al., 2021
MN685745	GammaCoV/Ck/TR/IBV32/2017	Europe	Turkey	2017	Houta et al., 2021
MN685746	GammaCoV/Ck/TR/IBV33/2017	Europe	Turkey	2017	Houta et al., 2021
MN685747	GammaCoV/Ck/TR/IBV34/2017	Europe	Turkey	2017	Houta et al., 2021
MN685748*	GammaCoV/Ck/TR/IBV35/2017	Europe	Turkey	2017	Houta et al., 2021
MN685749	GammaCoV/Ck/TR/IBV36/2017	Europe	Turkey	2017	Houta et al., 2021
MN685750	GammaCoV/Ck/TR/IBV37/2017	Europe	Turkey	2017	Houta et al., 2021
MN685751	GammaCoV/Ck/TR/IBV38/2017	Europe	Turkey	2017	Houta et al., 2021
MN685752	GammaCoV/Ck/TR/IBV39/2017	Europe	Turkey	2017	Houta et al., 2021
MN685753	GammaCoV/Ck/TR/IBV40/2017	Europe	Turkey	2017	Houta et al., 2021
MN887174	gCoV/Ck/Poland/G023/2017	Europe	Poland	2017	Houta et al., 2021
MN887175	gCoV/Ck/Poland/051/2017	Europe	Poland	2017	Houta et al., 2021
MN887176	gCoV/Ck/Poland/G112/2017	Europe	Poland	2017	Houta et al., 2021
MN887177	gCoV/Ck/Poland/G199/2017	Europe	Poland	2017	Houta et al., 2021
MN887178	gCoV/Ck/Poland/G213/2017	Europe	Poland	2017	Houta et al., 2021
MN887179	gCoV/Ck/Poland/G234/2017	Europe	Poland	2017	Houta et al., 2021
MN887180	gCoV/Ck/Poland/G246/2017	Europe	Poland	2017	Houta et al., 2021
MN890127	IBV/CK/EG/QENA-7/2017	Africa	Egypt	2017	Houta et al., 2021
MN890128	IBV/CK/EG/QENA-8/2017	Africa	Egypt	2017	Houta et al., 2021
MN890129*	IBV/CK/EG/QENA-13/2017	Africa	Egypt	2017	Houta et al., 2021
MN890133*	IBV/CK/EG/QENA-47/2017	Africa	Egypt	2017	Houta et al., 2021
MN890134	IBV/CK/EG/QENA-48/2017	Africa	Egypt	2017	Houta et al., 2021
MZ666004*	43	Europe	Poland	2017	Houta et al., 2021
MZ666005	12	Europe	Poland	2017	Houta et al., 2021
MZ666007	94	Europe	Poland	2017	Houta et al., 2021
MZ666008	96	Europe	Poland	2017	Houta et al., 2021
MZ666009	91	Europe	Poland	2017	Houta et al., 2021
MZ666010	73	Europe	Poland	2017	Houta et al., 2021
MZ666011	98	Europe	Poland	2017	Houta et al., 2021
MZ666012	104	Europe	Poland	2017	Houta et al., 2021
MZ666013	147	Europe	Poland	2017	Houta et al., 2021
MZ666014	166	Europe	Poland	2017	Houta et al., 2021
MZ666015	169	Europe	Poland	2017	Houta et al., 2021
MZ666016	182	Europe	Poland	2017	Houta et al., 2021
MZ666070	34	Europe	Poland	2017	Houta et al., 2021
MZ666080	35	Europe	Romania	2017	Houta et al., 2021
MZ666081	50	Europe	Romania	2017	Houta et al., 2021
MZ666082	66	Europe	Romania	2017	Houta et al., 2021
MZ666083	86	Europe	Romania	2017	Houta et al., 2021
MZ666084*	88	Europe	Romania	2017	Houta et al., 2021
MZ666086	156	Europe	Romania	2017	Houta et al., 2021
MN262644*	CV10	Africa	Egypt	2018	Houta et al., 2021
MN509314*	CK/CH/2018/GD03	Asia	China	2018	Houta et al., 2021
MN685754	GammaCoV/Ck/TR/IBV41/2018	Europe	Turkey	2018	Houta et al., 2021
MN685755	GammaCoV/Ck/TR/IBV42/2018	Europe	Turkey	2018	Houta et al., 2021
MN685756	GammaCoV/Ck/TR/IBV43/2018	Europe	Turkey	2018	Houta et al., 2021
MN685757	GammaCoV/Ck/TR/IBV44/2018	Europe	Turkey	2018	Houta et al., 2021
MN685758	GammaCoV/Ck/TR/IBV45/2018	Europe	Turkey	2018	Houta et al., 2021
MN685759	GammaCoV/Ck/TR/IBV46/2018	Europe	Turkey	2018	Houta et al., 2021
MN685760	GammaCoV/Ck/TR/IBV47/2018	Europe	Turkey	2018	Houta et al., 2021
MN685761	GammaCoV/Ck/TR/IBV48/2018	Europe	Turkey	2018	Houta et al., 2021
MN685762	GammaCoV/Ck/TR/IBV49/2018	Europe	Turkey	2018	Houta et al., 2021
MN685763	GammaCoV/Ck/TR/IBV50/2018	Europe	Turkey	2018	Houta et al., 2021
MN887181	gCoV/Ck/Poland/G024/2018	Europe	Poland	2018	Houta et al., 2021
MN887182	gCoV/Ck/Poland/G054/2018	Europe	Poland	2018	Houta et al., 2021
MN887183	gCoV/Ck/Poland/G116/2018	Europe	Poland	2018	Houta et al., 2021
MN887184	gCoV/Ck/Poland/G269/2018	Europe	Poland	2018	Houta et al., 2021
MN887185	gCoV/Ck/Poland/G302/2018	Europe	Poland	2018	Houta et al., 2021
MN887186	gCoV/Ck/Poland/G470/2018	Europe	Poland	2018	Houta et al., 2021
MN887192	gCoV/Ck/Poland/G504/2018	Europe	Poland	2018	Houta et al., 2021
MN890131*	IBV/CK/EG/QENA-18/2018	Africa	Egypt	2018	Houta et al., 2021
MN890132	IBV/CK/EG/QENA-31/2018	Africa	Egypt	2018	Houta et al., 2021
MZ666017*	224	Europe	Poland	2018	Houta et al., 2021
MZ666018*	240	Europe	Poland	2018	Houta et al., 2021
MZ666019	243	Europe	Poland	2018	Houta et al., 2021
MZ666020	319	Europe	Poland	2018	Houta et al., 2021
MZ666021	371	Europe	Poland	2018	Houta et al., 2021
MZ666022	415	Europe	Poland	2018	Houta et al., 2021
MZ666023	427	Europe	Poland	2018	Houta et al., 2021
MZ666025	433	Europe	Poland	2018	Houta et al., 2021
MZ666026	440	Europe	Poland	2018	Houta et al., 2021
MZ666027	444	Europe	Poland	2018	Houta et al., 2021
MZ666028	516	Europe	Poland	2018	Houta et al., 2021
MZ666029	617	Europe	Poland	2018	Houta et al., 2021
MZ666030	642	Europe	Poland	2018	Houta et al., 2021
MZ666031	677	Europe	Poland	2018	Houta et al., 2021
MZ666044	569	Europe	Poland	2018	Houta et al., 2021
MZ666045	583	Europe	Poland	2018	Houta et al., 2021
MZ666046	599	Europe	Poland	2018	Houta et al., 2021
MZ666047	675	Europe	Poland	2018	Houta et al., 2021
MZ666048	708	Europe	Poland	2018	Houta et al., 2021
MZ666049	714	Europe	Poland	2018	Houta et al., 2021
MZ666050	724	Europe	Poland	2018	Houta et al., 2021
MZ666053	409	Europe	Poland	2018	Houta et al., 2021
MZ666054	410	Europe	Poland	2018	Houta et al., 2021
MZ666056	523	Europe	Poland	2018	Houta et al., 2021
MZ666062	684	Europe	Poland	2018	Houta et al., 2021
MZ666063	682	Europe	Poland	2018	Houta et al., 2021
MZ666064	667	Europe	Poland	2018	Houta et al., 2021
MZ666065	666	Europe	Poland	2018	Houta et al., 2021
MZ666066	661	Europe	Poland	2018	Houta et al., 2021
MZ666067	586	Europe	Poland	2018	Houta et al., 2021
MZ666068	494	Europe	Poland	2018	Houta et al., 2021
MZ666069	204	Europe	Poland	2018	Houta et al., 2021
MZ666071	584	Europe	Poland	2018	Houta et al., 2021
MZ666072	643	Europe	Poland	2018	Houta et al., 2021
MZ666073	592	Europe	Poland	2018	Houta et al., 2021
MN651560*	IBV-EGY/CH/CV48-2019	Africa	Egypt	2019	Houta et al., 2021
MN651561*	IBV-EGY/CH/CV10-2019	Africa	Egypt	2019	Houta et al., 2021
MN651562	IBV-EGY/CH/CV17-2019	Africa	Egypt	2019	Houta et al., 2021
MN651563*	IBV-EGY/CH/CV31-2019	Africa	Egypt	2019	Houta et al., 2021
MN651564*	IBV-EGY/CH/CV32-2019	Africa	Egypt	2019	Houta et al., 2021
MN651565*	IBV-EGY/CH/CV125-2019	Africa	Egypt	2019	Houta et al., 2021
MN651566	IBV-EGY/CH/F580-2019	Africa	Egypt	2019	Houta et al., 2021
MN651567	IBV-EGY/CH/F564-2019	Africa	Egypt	2019	Houta et al., 2021
MN651568*	IBV-EGY/CH/F742-2019	Africa	Egypt	2019	Houta et al., 2021
MN651569*	IBV-EGY/CH/F859-2019	Africa	Egypt	2019	Houta et al., 2021
MN685764	GammaCoV/Ck/TR/IBV51/2019	Europe	Turkey	2019	Houta et al., 2021
MN685765	GammaCoV/Ck/TR/IBV52/2019	Europe	Turkey	2019	Houta et al., 2021
MN685766	GammaCoV/Ck/TR/IBV53/2019	Europe	Turkey	2019	Houta et al., 2021
MN685767	GammaCoV/Ck/TR/IBV54/2019	Europe	Turkey	2019	Houta et al., 2021
MN685768	GammaCoV/Ck/TR/IBV55/2019	Europe	Turkey	2019	Houta et al., 2021
MN685769	GammaCoV/Ck/TR/IBV56/2019	Europe	Turkey	2019	Houta et al., 2021
MN685770	GammaCoV/Ck/TR/IBV57/2019	Europe	Turkey	2019	Houta et al., 2021
MN685771	GammaCoV/Ck/TR/IBV58/2019	Europe	Turkey	2019	Houta et al., 2021
MN685772	GammaCoV/Ck/TR/IBV59/2019	Europe	Turkey	2019	Houta et al., 2021
MN685773	GammaCoV/Ck/TR/IBV60/2019	Europe	Turkey	2019	Houta et al., 2021
MN887187	gCoV/Ck/Poland/G205/2019	Europe	Poland	2019	Houta et al., 2021
MN887188	gCoV/Ck/Poland/G209/2019	Europe	Poland	2019	Houta et al., 2021
MN887193	gCoV/Ck/Poland/G244/2019	Europe	Poland	2019	Houta et al., 2021
MT270490	IBV/CH/SA/5/2019	Asia	KSA	2019	Houta et al., 2021
MT270491	IBV/CH/SA/6/2019	Asia	KSA	2019	Houta et al., 2021
MT270492*	IBV/CH/SA/7/2019	Asia	KSA	2019	Houta et al., 2021
MZ666032	955	Europe	Poland	2019	Houta et al., 2021
MZ666033	992	Europe	Poland	2019	Houta et al., 2021
MZ666034	1018	Europe	Poland	2019	Houta et al., 2021
MZ666036	1098	Europe	Poland	2019	Houta et al., 2021
MZ666037	1101	Europe	Poland	2019	Houta et al., 2021
MZ666051	834	Europe	Poland	2019	Houta et al., 2021
MZ666055	958	Europe	Poland	2019	Houta et al., 2021
MZ666057	978	Europe	Poland	2019	Houta et al., 2021
MZ666060	1036	Europe	Poland	2019	Houta et al., 2021
MZ666061	1017	Europe	Poland	2019	Houta et al., 2021
MZ666085	483	Europe	Romania	2019	Houta et al., 2021
MZ666006	1440	Europe	Poland	2020	Houta et al., 2021
MZ666038	1148	Europe	Poland	2020	Houta et al., 2021
MZ666039	1170	Europe	Poland	2020	Houta et al., 2021
MZ666040	1323	Europe	Poland	2020	Houta et al., 2021
MZ666041	1305	Europe	Poland	2020	Houta et al., 2021
MZ666042	1330	Europe	Poland	2020	Houta et al., 2021
MZ666043	1353	Europe	Poland	2020	Houta et al., 2021
MZ666052*	1482	Europe	Poland	2020	Houta et al., 2021
MZ666058	1251	Europe	Poland	2020	Houta et al., 2021
MZ666059	1205	Europe	Poland	2020	Houta et al., 2021
MZ666074*	1428	Europe	Poland	2020	Houta et al., 2021
MZ666075	1360	Europe	Poland	2020	Houta et al., 2021
MZ666076	781	Europe	Romania	2020	Houta et al., 2021
MZ666077	732	Europe	Romania	2020	Houta et al., 2021
MZ666078	752	Europe	Romania	2020	Houta et al., 2021
OP113954	SB2805	South America	Brazil	2021	Ikuta et al., 2022
*Recombinants

## Sheet: Table S3
Table S3 - Metadata 389-HVR12 worldly.
GenBank	Isolate	Continent	Country	Year	Authority
AY789950	IS/223/96	Asia	Israel	1996	Houta et al., 2021
AY789956	IS/378/97	Asia	Israel	1997	Houta et al., 2021
AF395531	Egypt/Beni-Seuf/01	Africa	Egypt	1998	Houta et al., 2021
AY789961	IS/572/98	Asia	Israel	1998	Houta et al., 2021
AY789962	IS/585/98	Asia	Israel	1998	Houta et al., 2021
AY789963	IS/589/98	Asia	Israel	1998	Houta et al., 2021
AF093796	variant 2	Asia	Israel	1998	Houta et al., 2021
AY091552	Israel/720/99	Asia	Israel	1999	Houta et al., 2021
AY279533	IS/885	Asia	Israel	2000	Houta et al., 2021
EU780077	IS/1494/06	Asia	Israel	2006	Houta et al., 2021
KU238176	D888/2/4/08_IR	Asia	Iran	2008	Houta et al., 2021
HQ123345	IRFIBV4	Asia	Iran	2008	Houta et al., 2021
HQ123352	IRFIBV13	Asia	Iran	2009	Houta et al., 2021
HQ123353	IRFIBV13b	Asia	Iran	2009	Houta et al., 2021
HQ123357	IRFIBV20	Asia	Iran	2009	Houta et al., 2021
HQ123344	IRFIBV3	Asia	Iran	2009	Houta et al., 2021
HQ123358	IRFIBV31	Asia	Iran	2009	Houta et al., 2021
HQ123348	IRFIBV7	Asia	Iran	2009	Houta et al., 2021
HQ123350	IRFIBV9	Asia	Iran	2009	Houta et al., 2021
KU238174*	D1456/1/5/10_EG	Africa	Egypt	2010	Houta et al., 2021
HQ123347	IRFIBV6	Asia	Iran	2010	Houta et al., 2021
KP259312	TR8	Europe	Turkey	2010	Houta et al., 2021
KU238173	D1795/2/7/11_EG	Africa	Egypt	2011	Houta et al., 2021
KU238175	D1903/21/12_EG	Africa	Egypt	2012	Houta et al., 2021
KC533682	Eg/1265B/2012	Africa	Egypt	2012	Houta et al., 2021
JX173489	Eg/CLEVB-1/IBV/012	Africa	Egypt	2012	Houta et al., 2021
JX173488	Eg/CLEVB-2/IBV/012	Africa	Egypt	2012	Houta et al., 2021
KU979007	IBV-EG/1212B-SP1-2012	Africa	Egypt	2012	Houta et al., 2021
KU238172	D1887/2/3/12_EG	Africa	Egypt	2012	Houta et al., 2021
MN987231	IBV/ck/EGY-Monuf/USC-5/13	Africa	Egypt	2013	Houta et al., 2021
KU979008	IBV-EG/13280F-SP1-2013	Africa	Egypt	2013	Houta et al., 2021
MF806470	IBV/S1/K	Asia	Iraq	2013	Houta et al., 2021
MN082399	NGA3	Africa	Nigeria	2013	Houta et al., 2021
MN082404	NGA8	Africa	Nigeria	2013	Houta et al., 2021
KY805846	IBV/Ck/EG/CU/4/2014	Africa	Egypt	2014	Houta et al., 2021
KU979006	IBV-EG/1442F-SP1-2014	Africa	Egypt	2014	Houta et al., 2021
KU238178	D2572/2/2/14_EG	Africa	Egypt	2014	Houta et al., 2021
MN685714	GammaCoV/Ck/TR/IBV1/2014	Europe	Turkey	2014	Houta et al., 2021
MN685723	GammaCoV/Ck/TR/IBV10/2014	Europe	Turkey	2014	Houta et al., 2021
MN685715	GammaCoV/Ck/TR/IBV2/2014	Europe	Turkey	2014	Houta et al., 2021
MN685716	GammaCoV/Ck/TR/IBV3/2014	Europe	Turkey	2014	Houta et al., 2021
MN685717	GammaCoV/Ck/TR/IBV4/2014	Europe	Turkey	2014	Houta et al., 2021
MN685718	GammaCoV/Ck/TR/IBV5/2014	Europe	Turkey	2014	Houta et al., 2021
MN685719	GammaCoV/Ck/TR/IBV6/2014	Europe	Turkey	2014	Houta et al., 2021
MN685720	GammaCoV/Ck/TR/IBV7/2014	Europe	Turkey	2014	Houta et al., 2021
MN685721	GammaCoV/Ck/TR/IBV8/2014	Europe	Turkey	2014	Houta et al., 2021
MN685722	GammaCoV/Ck/TR/IBV9/2014	Europe	Turkey	2014	Houta et al., 2021
KU238179	D2930/3/1/1/15_EG	Africa	Egypt	2015	Houta et al., 2021
KU979010*	IBV-EG/1586CV-SP1-2015	Africa	Egypt	2015	Houta et al., 2021
KY028743	gammaCoV/Ck/Poland/G229/2015	Europe	Poland	2015	Houta et al., 2021
MN685724	GammaCoV/Ck/TR/IBV11/2015	Europe	Turkey	2015	Houta et al., 2021
MN685725	GammaCoV/Ck/TR/IBV12/2015	Europe	Turkey	2015	Houta et al., 2021
MN685726	GammaCoV/Ck/TR/IBV13/2015	Europe	Turkey	2015	Houta et al., 2021
MN685727	GammaCoV/Ck/TR/IBV14/2015	Europe	Turkey	2015	Houta et al., 2021
MN685728	GammaCoV/Ck/TR/IBV15/2015	Europe	Turkey	2015	Houta et al., 2021
MN685729	GammaCoV/Ck/TR/IBV16/2015	Europe	Turkey	2015	Houta et al., 2021
MN685730	GammaCoV/Ck/TR/IBV17/2015	Europe	Turkey	2015	Houta et al., 2021
MN685731	GammaCoV/Ck/TR/IBV18/2015	Europe	Turkey	2015	Houta et al., 2021
MN685732	GammaCoV/Ck/TR/IBV19/2015	Europe	Turkey	2015	Houta et al., 2021
MN685733	GammaCoV/Ck/TR/IBV20/2015	Europe	Turkey	2015	Houta et al., 2021
MG233398	IS-1494	Asia	Iran	2015	Houta et al., 2021
MZ666079	1	Europe	Romania	2016	Houta et al., 2021
MF034385	ACoV/cattle egret/Menofia-Egypt/VRLCU-14/2016	Africa	Egypt	2016	Houta et al., 2021
MF034380	ACoV/cattle egret/Qalubia-Egypt/VRLCU-9/2016	Africa	Egypt	2016	Houta et al., 2021
MF034372	ACoV/house sparrow/Sharqia-Egypt/VRLCU-1/2016	Africa	Egypt	2016	Houta et al., 2021
MF034379	ACoV/quail/Sharqia-Egypt/VRLCU-8/2016	Africa	Egypt	2016	Houta et al., 2021
MF034382	ACoV/teal/Benisuef-Egypt/VRLCU-11/2016	Africa	Egypt	2016	Houta et al., 2021
MF034374	ACoV/teal/Dakahlia -Egypt/VRLCU-3/2016	Africa	Egypt	2016	Houta et al., 2021
MF034384	ACoV/teal/Kafr El Sheikh-Egypt/VRLCU-13/2016	Africa	Egypt	2016	Houta et al., 2021
MF034373	ACoV/teal/Sharqia -Egypt/VRLCU-2/2016	Africa	Egypt	2016	Houta et al., 2021
MN987230	IBV/ck/EGY-Monuf/NR725/16	Africa	Egypt	2016	Houta et al., 2021
MF101744	1_IBV_Romania_2016	Europe	Romania	2016	Houta et al., 2021
MF034381*	ACoV/cattle egret/Kafr El Sheikh-Egypt/VRLCU-10/2016	Africa	Egypt	2016	Houta et al., 2021
MF034378	ACoV/cattle egret/Kafr El Sheikh-Egypt/VRLCU-7/2016	Africa	Egypt	2016	Houta et al., 2021
MF034377	ACoV/quail/Gharbia-Egypt/VRLCU-6	Africa	Egypt	2016	Houta et al., 2021
MF034375	ACoV/teal/Gharbia-Egypt/VRLCU-4/2016	Africa	Egypt	2016	Houta et al., 2021
MF034376	ACoV/teal/Qalubia-Egypt/VRLCU-5/2016	Africa	Egypt	2016	Houta et al., 2021
KY028744	gammaCoV/Ck/Poland/G012/2016	Europe	Poland	2016	Houta et al., 2021
KY028745	gammaCoV/Ck/Poland/G036/2016	Europe	Poland	2016	Houta et al., 2021
KY047602	gammaCoV/Ck/Poland/G052/2016	Europe	Poland	2016	Houta et al., 2021
KY028746	gammaCoV/Ck/Poland/G086/2016	Europe	Poland	2016	Houta et al., 2021
KY028747	gammaCoV/Ck/Poland/G087/2016	Europe	Poland	2016	Houta et al., 2021
MK581207	gammaCoV/Ck/Poland/G103/2016	Europe	Poland	2016	Houta et al., 2021
KY028748	gammaCoV/Ck/Poland/G114/20161	Europe	Poland	2016	Houta et al., 2021
MN685734	GammaCoV/Ck/TR/IBV21/2016	Europe	Turkey	2016	Houta et al., 2021
MN685735	GammaCoV/Ck/TR/IBV22/2016	Europe	Turkey	2016	Houta et al., 2021
MN685736	GammaCoV/Ck/TR/IBV23/2016	Europe	Turkey	2016	Houta et al., 2021
MN685737	GammaCoV/Ck/TR/IBV24/2016	Europe	Turkey	2016	Houta et al., 2021
MN685738	GammaCoV/Ck/TR/IBV25/2016	Europe	Turkey	2016	Houta et al., 2021
MN685739	GammaCoV/Ck/TR/IBV26/2016	Europe	Turkey	2016	Houta et al., 2021
MN685740	GammaCoV/Ck/TR/IBV27/2016	Europe	Turkey	2016	Houta et al., 2021
MN685741	GammaCoV/Ck/TR/IBV28/2016	Europe	Turkey	2016	Houta et al., 2021
MN685742	GammaCoV/Ck/TR/IBV29/2016	Europe	Turkey	2016	Houta et al., 2021
MN685743	GammaCoV/Ck/TR/IBV30/2016	Europe	Turkey	2016	Houta et al., 2021
MN887189	gCoV/Ck/Poland/G085/2016	Europe	Poland	2016	Houta et al., 2021
MN887190	gCoV/Ck/Poland/G151/2016	Europe	Poland	2016	Houta et al., 2021
MN887172	gCoV/Ck/Poland/G258/2016	Europe	Poland	2016	Houta et al., 2021
MN887191	gCoV/Ck/Poland/G259/2016	Europe	Poland	2016	Houta et al., 2021
MN887173	gCoV/Ck/Poland/G271/2016	Europe	Poland	2016	Houta et al., 2021
MG013972	IBV/Chicken/Iran/IS1494-like/MRB01/2016	Asia	Iran	2016	Houta et al., 2021
MG013973	IBV/Chicken/Iran/IS1494-like/MRB02/2016	Asia	Iran	2016	Houta et al., 2021
MZ666005	12	Europe	Poland	2017	Houta et al., 2021
MZ666070	34	Europe	Poland	2017	Houta et al., 2021
MZ666080	35	Europe	Romania	2017	Houta et al., 2021
MZ666004	43	Europe	Poland	2017	Houta et al., 2021
MZ666081	50	Europe	Romania	2017	Houta et al., 2021
MZ666082	66	Europe	Romania	2017	Houta et al., 2021
MZ666010	73	Europe	Poland	2017	Houta et al., 2021
MZ666083	86	Europe	Romania	2017	Houta et al., 2021
MZ666084	88	Europe	Romania	2017	Houta et al., 2021
MZ666009	91	Europe	Poland	2017	Houta et al., 2021
MZ666007	94	Europe	Poland	2017	Houta et al., 2021
MZ666008	96	Europe	Poland	2017	Houta et al., 2021
MZ666011	98	Europe	Poland	2017	Houta et al., 2021
MZ666012	104	Europe	Poland	2017	Houta et al., 2021
MZ666013	147	Europe	Poland	2017	Houta et al., 2021
MZ666086	156	Europe	Romania	2017	Houta et al., 2021
MZ666014	166	Europe	Poland	2017	Houta et al., 2021
MZ666015	169	Europe	Poland	2017	Houta et al., 2021
MZ666016	182	Europe	Poland	2017	Houta et al., 2021
MN890129*	IBV/CK/EG/QENA-13/2017	Africa	Egypt	2017	Houta et al., 2021
MN890130	IBV/CK/EG/QENA-14/2017	Africa	Egypt	2017	Houta et al., 2021
MN890133	IBV/CK/EG/QENA-47/2017	Africa	Egypt	2017	Houta et al., 2021
MN890134	IBV/CK/EG/QENA-48/2017	Africa	Egypt	2017	Houta et al., 2021
MN890127	IBV/CK/EG/QENA-7/2017	Africa	Egypt	2017	Houta et al., 2021
MN890128	IBV/CK/EG/QENA-8/2017	Africa	Egypt	2017	Houta et al., 2021
MK581208	gammaCoV/Ck/Poland/G225/2017	Europe	Poland	2017	Houta et al., 2021
MN685744	GammaCoV/Ck/TR/IBV31/2017	Europe	Turkey	2017	Houta et al., 2021
MN685745	GammaCoV/Ck/TR/IBV32/2017	Europe	Turkey	2017	Houta et al., 2021
MN685746	GammaCoV/Ck/TR/IBV33/2017	Europe	Turkey	2017	Houta et al., 2021
MN685747	GammaCoV/Ck/TR/IBV34/2017	Europe	Turkey	2017	Houta et al., 2021
MN685748	GammaCoV/Ck/TR/IBV35/2017	Europe	Turkey	2017	Houta et al., 2021
MN685749	GammaCoV/Ck/TR/IBV36/2017	Europe	Turkey	2017	Houta et al., 2021
MN685750	GammaCoV/Ck/TR/IBV37/2017	Europe	Turkey	2017	Houta et al., 2021
MN685751	GammaCoV/Ck/TR/IBV38/2017	Europe	Turkey	2017	Houta et al., 2021
MN685752	GammaCoV/Ck/TR/IBV39/2017	Europe	Turkey	2017	Houta et al., 2021
MN685753	GammaCoV/Ck/TR/IBV40/2017	Europe	Turkey	2017	Houta et al., 2021
MN887175	gCoV/Ck/Poland/051/2017	Europe	Poland	2017	Houta et al., 2021
MN887174	gCoV/Ck/Poland/G023/2017	Europe	Poland	2017	Houta et al., 2021
MN887176	gCoV/Ck/Poland/G112/2017	Europe	Poland	2017	Houta et al., 2021
MN887177	gCoV/Ck/Poland/G199/2017	Europe	Poland	2017	Houta et al., 2021
MN887178	gCoV/Ck/Poland/G213/2017	Europe	Poland	2017	Houta et al., 2021
MN887179	gCoV/Ck/Poland/G234/2017	Europe	Poland	2017	Houta et al., 2021
MN887180	gCoV/Ck/Poland/G246/2017	Europe	Poland	2017	Houta et al., 2021
MF806472	IBV/Suli/2017	Asia	Iraq	2017	Houta et al., 2021
MF806474	IBV/SULI3/2017	Asia	Iraq	2017	Houta et al., 2021
MF806475	IBV/suli4/2017	Asia	Iraq	2017	Houta et al., 2021
MF806476	IBV/suli5/2017	Asia	Iran	2017	Houta et al., 2021
MH747093	IQ1	Asia	Iraq	2017	Houta et al., 2021
MZ666069	204	Europe	Poland	2018	Houta et al., 2021
MZ666017	224	Europe	Poland	2018	Houta et al., 2021
MZ666018	240	Europe	Poland	2018	Houta et al., 2021
MZ666019	243	Europe	Poland	2018	Houta et al., 2021
MZ666020	319	Europe	Poland	2018	Houta et al., 2021
MZ666053	409	Europe	Poland	2018	Houta et al., 2021
MZ666054	410	Europe	Poland	2018	Houta et al., 2021
MZ666022	415	Europe	Poland	2018	Houta et al., 2021
MZ666023	427	Europe	Poland	2018	Houta et al., 2021
MZ666024	431	Europe	Poland	2018	Houta et al., 2021
MZ666025	433	Europe	Poland	2018	Houta et al., 2021
MZ666026	440	Europe	Poland	2018	Houta et al., 2021
MZ666027	444	Europe	Poland	2018	Houta et al., 2021
MZ666068	494	Europe	Poland	2018	Houta et al., 2021
MZ666028	516	Europe	Poland	2018	Houta et al., 2021
MZ666056	523	Europe	Poland	2018	Houta et al., 2021
MZ666044	569	Europe	Poland	2018	Houta et al., 2021
MZ666045	583	Europe	Poland	2018	Houta et al., 2021
MZ666071	584	Europe	Poland	2018	Houta et al., 2021
MZ666067	586	Europe	Poland	2018	Houta et al., 2021
MZ666073	592	Europe	Poland	2018	Houta et al., 2021
MZ666046	599	Europe	Poland	2018	Houta et al., 2021
MZ666029	617	Europe	Poland	2018	Houta et al., 2021
MZ666030	642	Europe	Poland	2018	Houta et al., 2021
MZ666072	643	Europe	Poland	2018	Houta et al., 2021
MZ666066	661	Europe	Poland	2018	Houta et al., 2021
MZ666065	666	Europe	Poland	2018	Houta et al., 2021
MZ666064	667	Europe	Poland	2018	Houta et al., 2021
MZ666047	675	Europe	Poland	2018	Houta et al., 2021
MZ666031	677	Europe	Poland	2018	Houta et al., 2021
MZ666063	682	Europe	Poland	2018	Houta et al., 2021
MZ666062	684	Europe	Poland	2018	Houta et al., 2021
MZ666048	708	Europe	Poland	2018	Houta et al., 2021
MZ666049	714	Europe	Poland	2018	Houta et al., 2021
MZ666050	724	Europe	Poland	2018	Houta et al., 2021
MN509314	CK/CH/2018/GD03	Asia	China	2018	Houta et al., 2021
MN262644	CV10	Africa	Egypt	2018	Houta et al., 2021
MN890131	IBV/CK/EG/QENA-18/2018	Africa	Egypt	2018	Houta et al., 2021
MN890132	IBV/CK/EG/QENA-31/2018	Africa	Egypt	2018	Houta et al., 2021
MN685754	GammaCoV/Ck/TR/IBV41/2018	Europe	Turkey	2018	Houta et al., 2021
MN685755	GammaCoV/Ck/TR/IBV42/2018	Europe	Turkey	2018	Houta et al., 2021
MN685756	GammaCoV/Ck/TR/IBV43/2018	Europe	Turkey	2018	Houta et al., 2021
MN685757	GammaCoV/Ck/TR/IBV44/2018	Europe	Turkey	2018	Houta et al., 2021
MN685758	GammaCoV/Ck/TR/IBV45/2018	Europe	Turkey	2018	Houta et al., 2021
MN685759	GammaCoV/Ck/TR/IBV46/2018	Europe	Turkey	2018	Houta et al., 2021
MN685760	GammaCoV/Ck/TR/IBV47/2018	Europe	Turkey	2018	Houta et al., 2021
MN685761	GammaCoV/Ck/TR/IBV48/2018	Europe	Turkey	2018	Houta et al., 2021
MN685762	GammaCoV/Ck/TR/IBV49/2018	Europe	Turkey	2018	Houta et al., 2021
MN685763	GammaCoV/Ck/TR/IBV50/2018	Europe	Turkey	2018	Houta et al., 2021
MN887181	gCoV/Ck/Poland/G024/2018	Europe	Poland	2018	Houta et al., 2021
MN887182	gCoV/Ck/Poland/G054/2018	Europe	Poland	2018	Houta et al., 2021
MN887183	gCoV/Ck/Poland/G116/2018	Europe	Poland	2018	Houta et al., 2021
MN887184	gCoV/Ck/Poland/G269/2018	Europe	Poland	2018	Houta et al., 2021
MN887185	gCoV/Ck/Poland/G302/2018	Europe	Poland	2018	Houta et al., 2021
MN887186	gCoV/Ck/Poland/G470/2018	Europe	Poland	2018	Houta et al., 2021
MN887192	gCoV/Ck/Poland/G504/2018	Europe	Poland	2018	Houta et al., 2021
MH745417	IB-36NB-chicken-LEBNAN	Asia	Lebanon	2018	Houta et al., 2021
MH745418*	IB-54NB-chicken-LEBNAN	Asia	Lebanon	2018	Houta et al., 2021
MH745419	IBV_Duck_50NL	Asia	Lebanon	2018	Houta et al., 2021
MZ666085	483	Europe	Romania	2019	Houta et al., 2021
MZ666051	834	Europe	Poland	2019	Houta et al., 2021
MZ666032	955	Europe	Poland	2019	Houta et al., 2021
MZ666055	958	Europe	Poland	2019	Houta et al., 2021
MZ666057	978	Europe	Poland	2019	Houta et al., 2021
MZ666033	992	Europe	Poland	2019	Houta et al., 2021
MZ666061	1017	Europe	Poland	2019	Houta et al., 2021
MZ666034	1018	Europe	Poland	2019	Houta et al., 2021
MZ666035	1034	Europe	Poland	2019	Houta et al., 2021
MZ666060	1036	Europe	Poland	2019	Houta et al., 2021
MZ666036	1098	Europe	Poland	2019	Houta et al., 2021
MZ666037	1101	Europe	Poland	2019	Houta et al., 2021
MN651565	IBV-EGY/CH/CV125-2019	Africa	Egypt	2019	Houta et al., 2021
MN651560	IBV-EGY/CH/CV48-2019	Africa	Egypt	2019	Houta et al., 2021
MN651568	IBV-EGY/CH/F742-2019	Africa	Egypt	2019	Houta et al., 2021
MN651569	IBV-EGY/CH/F859-2019	Africa	Egypt	2019	Houta et al., 2021
MN004969	A1904641.001	Europe	Germany	2019	Houta et al., 2021
MN685764	GammaCoV/Ck/TR/IBV51/2019	Europe	Turkey	2019	Houta et al., 2021
MN685765	GammaCoV/Ck/TR/IBV52/2019	Europe	Turkey	2019	Houta et al., 2021
MN685766	GammaCoV/Ck/TR/IBV53/2019	Europe	Turkey	2019	Houta et al., 2021
MN685767	GammaCoV/Ck/TR/IBV54/2019	Europe	Turkey	2019	Houta et al., 2021
MN685768	GammaCoV/Ck/TR/IBV55/2019	Europe	Turkey	2019	Houta et al., 2021
MN685769	GammaCoV/Ck/TR/IBV56/2019	Europe	Turkey	2019	Houta et al., 2021
MN685770	GammaCoV/Ck/TR/IBV57/2019	Europe	Turkey	2019	Houta et al., 2021
MN685771	GammaCoV/Ck/TR/IBV58/2019	Europe	Turkey	2019	Houta et al., 2021
MN685772	GammaCoV/Ck/TR/IBV59/2019	Europe	Turkey	2019	Houta et al., 2021
MN685773	GammaCoV/Ck/TR/IBV60/2019	Europe	Turkey	2019	Houta et al., 2021
MN887187	gCoV/Ck/Poland/G205/2019	Europe	Poland	2019	Houta et al., 2021
MN887188	gCoV/Ck/Poland/G209/2019	Europe	Poland	2019	Houta et al., 2021
MN887193	gCoV/Ck/Poland/G244/2019	Europe	Poland	2019	Houta et al., 2021
MT270488	IBV/CH/SA/3/2019	Asia	KSA	2019	Houta et al., 2021
MT270490	IBV/CH/SA/5/2019	Asia	KSA	2019	Houta et al., 2021
MT270491	IBV/CH/SA/6/2019	Asia	KSA	2019	Houta et al., 2021
MT270492	IBV/CH/SA/7/2019	Asia	KSA	2019	Houta et al., 2021
MN651561	IBV-EGY/CH/CV10-2019	Africa	Egypt	2019	Houta et al., 2021
MN651562	IBV-EGY/CH/CV17-2019	Africa	Egypt	2019	Houta et al., 2021
MN651563	IBV-EGY/CH/CV31-2019	Africa	Egypt	2019	Houta et al., 2021
MN651564	IBV-EGY/CH/CV32-2019	Africa	Egypt	2019	Houta et al., 2021
MN651567	IBV-EGY/CH/F564-2019	Africa	Egypt	2019	Houta et al., 2021
MN651566	IBV-EGY/CH/F580-2019	Africa	Egypt	2019	Houta et al., 2021
MZ666077	732	Europe	Romania	2020	Houta et al., 2021
MZ666078	752	Europe	Romania	2020	Houta et al., 2021
MZ666076	781	Europe	Romania	2020	Houta et al., 2021
MZ666038	1148	Europe	Poland	2020	Houta et al., 2021
MZ666039	1170	Europe	Poland	2020	Houta et al., 2021
MZ666059	1205	Europe	Poland	2020	Houta et al., 2021
MZ666058	1251	Europe	Poland	2020	Houta et al., 2021
MZ666041	1305	Europe	Poland	2020	Houta et al., 2021
MZ666040	1323	Europe	Poland	2020	Houta et al., 2021
MZ666042	1330	Europe	Poland	2020	Houta et al., 2021
MZ666043	1353	Europe	Poland	2020	Houta et al., 2021
MZ666075	1360	Europe	Poland	2020	Houta et al., 2021
MZ666074	1428	Europe	Poland	2020	Houta et al., 2021
MZ666006	1440	Europe	Poland	2020	Houta et al., 2021
MZ666052	1482	Europe	Poland	2020	Houta et al., 2021
MT127406	IS/14/2020	Asia	Israel	2020	Houta et al., 2021
MT380198	IS/25/2020	Asia	Israel	2020	Houta et al., 2021
MT127407	IS/422/2020	Asia	Israel	2020	Houta et al., 2021
MT127405	IS/47/2020	Asia	Israel	2020	Houta et al., 2021
MT081180	IS/64/2020	Asia	Israel	2020	Houta et al., 2021
MT380199	IS/82/2020	Asia	Israel	2020	Houta et al., 2021
OQ884498	SB001_oct21	South America	Brazil	2021	This study
OQ884499	SB002_oct21	South America	Brazil	2021	This study
OQ884500	SB003_oct21	South America	Brazil	2021	This study
OQ884501	SB004_nov21	South America	Brazil	2021	This study
OQ884502	SB005_nov21	South America	Brazil	2021	This study
OQ884503	SB006_dec21	South America	Brazil	2021	This study
OQ884504	SB007_dec21	South America	Brazil	2021	This study
OP113954	SB2805	South America	Brazil	2021	Ikuta et al., 2022
ON060911	SB561_jul21	South America	Brazil	2021	Ikuta et al., 2022
ON060912	SB562_jul21	South America	Brazil	2021	Ikuta et al., 2022
ON060913	SB611_sep21	South America	Brazil	2021	Ikuta et al., 2022
ON060914	SB631_sep21	South America	Brazil	2021	Ikuta et al., 2022
ON060915	SB632_sep21	South America	Brazil	2021	Ikuta et al., 2022
ON060916	SB633_oct21	South America	Brazil	2021	Ikuta et al., 2022
ON060917	SB651_sep21	South America	Brazil	2021	Ikuta et al., 2022
ON060918	SB652_sep21	South America	Brazil	2021	Ikuta et al., 2022
ON060919	SB653_sep21	South America	Brazil	2021	Ikuta et al., 2022
ON060920	SB654_sep21	South America	Brazil	2021	Ikuta et al., 2022
ON060921	SB655_sep21	South America	Brazil	2021	Ikuta et al., 2022
ON060922	SB656_sep21	South America	Brazil	2021	Ikuta et al., 2022
ON060923	SB657_sep21	South America	Brazil	2021	Ikuta et al., 2022
ON060924	SB661_oct21	South America	Brazil	2021	Ikuta et al., 2022
ON060925	SB662_oct21	South America	Brazil	2021	Ikuta et al., 2022
ON060926	SB663_oct21	South America	Brazil	2021	Ikuta et al., 2022
ON060927	SB664_oct21	South America	Brazil	2021	Ikuta et al., 2022
ON060928	SB665_oct21	South America	Brazil	2021	Ikuta et al., 2022
ON060929	SB666_oct21	South America	Brazil	2021	Ikuta et al., 2022
ON060930	SB667_oct21	South America	Brazil	2021	Ikuta et al., 2022
ON060931	SB668_oct21	South America	Brazil	2021	Ikuta et al., 2022
ON060932	SB701_oct21	South America	Brazil	2021	Ikuta et al., 2022
ON060933	SB702_oct21	South America	Brazil	2021	Ikuta et al., 2022
ON060934	SB711_oct21	South America	Brazil	2021	Ikuta et al., 2022
ON060935	SB712_oct21	South America	Brazil	2021	Ikuta et al., 2022
OQ884505	SB008_jan22	South America	Brazil	2022	This study
OQ884506	SB009_jan22	South America	Brazil	2022	This study
OQ884507	SB010_jan22	South America	Brazil	2022	This study
OQ884508	SB011_jan22	South America	Brazil	2022	This study
OQ884509	SB012_jan22	South America	Brazil	2022	This study
OQ884510	SB013_jan22	South America	Brazil	2022	This study
OQ884511	SB014_jan22	South America	Brazil	2022	This study
OQ884512	SB015_jan22	South America	Brazil	2022	This study
OQ884513	SB016_jan22	South America	Brazil	2022	This study
OQ884514	SB017_jan22	South America	Brazil	2022	This study
OQ884515	SB018_jan22	South America	Brazil	2022	This study
OQ884516	SB019_jan22	South America	Brazil	2022	This study
OQ884517	SB020_jan22	South America	Brazil	2022	This study
OQ884518	SB021_jan22	South America	Brazil	2022	This study
OQ884519	SB022_jan22	South America	Brazil	2022	This study
OQ884520	SB023_jan22	South America	Brazil	2022	This study
OQ884521	SB024_jan22	South America	Brazil	2022	This study
OQ884522	SB025_jan22	South America	Brazil	2022	This study
OQ884523	SB026_jan22	South America	Brazil	2022	This study
OQ884524	SB027_jan22	South America	Brazil	2022	This study
OQ884525	SB028_jan22	South America	Brazil	2022	This study
OQ884526	SB029_jan22	South America	Brazil	2022	This study
OQ884527	SB030_jan22	South America	Brazil	2022	This study
OQ884528	SB031_jan22	South America	Brazil	2022	This study
OQ884529	SB032_jan22	South America	Brazil	2022	This study
OQ884530	SB033_jan22	South America	Brazil	2022	This study
OQ884531	SB034_jan22	South America	Brazil	2022	This study
OQ884532	SB035_jan22	South America	Brazil	2022	This study
OQ884533	SB036_jan22	South America	Brazil	2022	This study
OQ884534	SB037_jan22	South America	Brazil	2022	This study
OQ884535	SB038_jan22	South America	Brazil	2022	This study
OQ884536	SB039_feb22	South America	Brazil	2022	This study
OQ884537	SB040_feb22	South America	Brazil	2022	This study
OQ884538	SB041_feb22	South America	Brazil	2022	This study
OQ884539	SB042_feb22	South America	Brazil	2022	This study
OQ884540	SB043_feb22	South America	Brazil	2022	This study
OQ884541	SB044_feb22	South America	Brazil	2022	This study
OQ884542	SB045_feb22	South America	Brazil	2022	This study
OQ884543	SB046_feb22	South America	Brazil	2022	This study
OQ884544	SB047_apr22	South America	Brazil	2022	This study
OQ884545	SB048_sep22	South America	Brazil	2022	This study
OQ884546	SB049_sep22	South America	Brazil	2022	This study
OQ884547	SB050_sep22	South America	Brazil	2022	This study
OQ884548	SB051_oct22	South America	Brazil	2022	This study
OQ884549	SB052_oct22	South America	Brazil	2022	This study
OQ884550	SB053_oct22	South America	Brazil	2022	This study
OQ884551	SB054_nov22	South America	Brazil	2022	This study
OQ884552	SB055_nov22	South America	Brazil	2022	This study
OQ884553	SB056_nov22	South America	Brazil	2022	This study
OQ884554	SB057_nov22	South America	Brazil	2022	This study
OQ884555	SB058_nov22	South America	Brazil	2022	This study
OQ884556	SB059_nov22	South America	Brazil	2022	This study
OQ884557	SB060_nov22	South America	Brazil	2022	This study
OQ884558	SB061_nov22	South America	Brazil	2022	This study
OQ884559	SB062_dec22	South America	Brazil	2022	This study
OQ884560	SB063_dec22	South America	Brazil	2022	This study
OQ884561	SB064_dec22	South America	Brazil	2022	This study
OQ884562	SB065_dec22	South America	Brazil	2022	This study
OQ884563	SB066_dec22	South America	Brazil	2022	This study
OQ884564	SB067_dec22	South America	Brazil	2022	This study
OQ884565	SB068_dec22	South America	Brazil	2022	This study
OQ884566	SB069_dec22	South America	Brazil	2022	This study
OQ884567	SB070_dec22	South America	Brazil	2022	This study
OQ884568	SB071_dec22	South America	Brazil	2022	This study
OQ884569	SB072_dec22	South America	Brazil	2022	This study
OQ884570	SB073_dec22	South America	Brazil	2022	This study
OQ884571	SB074_dec22	South America	Brazil	2022	This study
OQ884572	SB075_dec22	South America	Brazil	2022	This study
OQ884573	SB076_dec22	South America	Brazil	2022	This study
OQ884574	SB077_jan23	South America	Brazil	2023	This study
OQ884575	SB078_jan23	South America	Brazil	2023	This study
OQ884576	SB079_jan23	South America	Brazil	2023	This study
OQ884577	SB080_jan23	South America	Brazil	2023	This study
OQ884578	SB081_jan23	South America	Brazil	2023	This study
OQ884579	SB082_jan23	South America	Brazil	2023	This study
OQ884580	SB083_jan23	South America	Brazil	2023	This study
OQ884581	SB084_jan23	South America	Brazil	2023	This study
OQ884582	SB085_jan23	South America	Brazil	2023	This study
OQ884583	SB086_jan23	South America	Brazil	2023	This study
OQ884584	SB087_jan23	South America	Brazil	2023	This study
OQ884585	SB088_jan23	South America	Brazil	2023	This study
OQ884586	SB089_jan23	South America	Brazil	2023	This study
OQ884587	SB090_jan23	South America	Brazil	2023	This study
OQ884588	SB091_jan23	South America	Brazil	2023	This study
OQ884589	SB092_jan23	South America	Brazil	2023	This study
OQ884590	SB093_jan23	South America	Brazil	2023	This study
OQ884591	SB094_jan23	South America	Brazil	2023	This study
*Recombinants

## Sheet: Table S4
Table S4 - Metadata 120-HVR12 Brazilian.
GenBank	Isolate	Continent	Country	Year	Authority
OQ884498	SB001_oct21	South America	Brazil	2021	This study
OQ884499	SB002_oct21	South America	Brazil	2021	This study
OQ884500	SB003_oct21	South America	Brazil	2021	This study
OQ884501	SB004_nov21	South America	Brazil	2021	This study
OQ884502	SB005_nov21	South America	Brazil	2021	This study
OQ884503	SB006_dec21	South America	Brazil	2021	This study
OQ884504	SB007_dec21	South America	Brazil	2021	This study
OQ884505	SB008_jan22	South America	Brazil	2022	This study
OQ884506	SB009_jan22	South America	Brazil	2022	This study
OQ884507	SB010_jan22	South America	Brazil	2022	This study
OQ884508	SB011_jan22	South America	Brazil	2022	This study
OQ884509	SB012_jan22	South America	Brazil	2022	This study
OQ884510	SB013_jan22	South America	Brazil	2022	This study
OQ884511	SB014_jan22	South America	Brazil	2022	This study
OQ884512	SB015_jan22	South America	Brazil	2022	This study
OQ884513	SB016_jan22	South America	Brazil	2022	This study
OQ884514	SB017_jan22	South America	Brazil	2022	This study
OQ884515	SB018_jan22	South America	Brazil	2022	This study
OQ884516	SB019_jan22	South America	Brazil	2022	This study
OQ884517	SB020_jan22	South America	Brazil	2022	This study
OQ884518	SB021_jan22	South America	Brazil	2022	This study
OQ884519	SB022_jan22	South America	Brazil	2022	This study
OQ884520	SB023_jan22	South America	Brazil	2022	This study
OQ884521	SB024_jan22	South America	Brazil	2022	This study
OQ884522	SB025_jan22	South America	Brazil	2022	This study
OQ884523	SB026_jan22	South America	Brazil	2022	This study
OQ884524	SB027_jan22	South America	Brazil	2022	This study
OQ884525	SB028_jan22	South America	Brazil	2022	This study
OQ884526	SB029_jan22	South America	Brazil	2022	This study
OQ884527	SB030_jan22	South America	Brazil	2022	This study
OQ884528	SB031_jan22	South America	Brazil	2022	This study
OQ884529	SB032_jan22	South America	Brazil	2022	This study
OQ884530	SB033_jan22	South America	Brazil	2022	This study
OQ884531	SB034_jan22	South America	Brazil	2022	This study
OQ884532	SB035_jan22	South America	Brazil	2022	This study
OQ884533	SB036_jan22	South America	Brazil	2022	This study
OQ884534	SB037_jan22	South America	Brazil	2022	This study
OQ884535	SB038_jan22	South America	Brazil	2022	This study
OQ884536	SB039_feb22	South America	Brazil	2022	This study
OQ884537	SB040_feb22	South America	Brazil	2022	This study
OQ884538	SB041_feb22	South America	Brazil	2022	This study
OQ884539	SB042_feb22	South America	Brazil	2022	This study
OQ884540	SB043_feb22	South America	Brazil	2022	This study
OQ884541	SB044_feb22	South America	Brazil	2022	This study
OQ884542	SB045_feb22	South America	Brazil	2022	This study
OQ884543	SB046_feb22	South America	Brazil	2022	This study
OQ884544	SB047_apr22	South America	Brazil	2022	This study
OQ884545	SB048_sep22	South America	Brazil	2022	This study
OQ884546	SB049_sep22	South America	Brazil	2022	This study
OQ884547	SB050_sep22	South America	Brazil	2022	This study
OQ884548	SB051_oct22	South America	Brazil	2022	This study
OQ884549	SB052_oct22	South America	Brazil	2022	This study
OQ884550	SB053_oct22	South America	Brazil	2022	This study
OQ884551	SB054_nov22	South America	Brazil	2022	This study
OQ884552	SB055_nov22	South America	Brazil	2022	This study
OQ884553	SB056_nov22	South America	Brazil	2022	This study
OQ884554	SB057_nov22	South America	Brazil	2022	This study
OQ884555	SB058_nov22	South America	Brazil	2022	This study
OQ884556	SB059_nov22	South America	Brazil	2022	This study
OQ884557	SB060_nov22	South America	Brazil	2022	This study
OQ884558	SB061_nov22	South America	Brazil	2022	This study
OQ884559	SB062_dec22	South America	Brazil	2022	This study
OQ884560	SB063_dec22	South America	Brazil	2022	This study
OQ884561	SB064_dec22	South America	Brazil	2022	This study
OQ884562	SB065_dec22	South America	Brazil	2022	This study
OQ884563	SB066_dec22	South America	Brazil	2022	This study
OQ884564	SB067_dec22	South America	Brazil	2022	This study
OQ884565	SB068_dec22	South America	Brazil	2022	This study
OQ884566	SB069_dec22	South America	Brazil	2022	This study
OQ884567	SB070_dec22	South America	Brazil	2022	This study
OQ884568	SB071_dec22	South America	Brazil	2022	This study
OQ884569	SB072_dec22	South America	Brazil	2022	This study
OQ884570	SB073_dec22	South America	Brazil	2022	This study
OQ884571	SB074_dec22	South America	Brazil	2022	This study
OQ884572	SB075_dec22	South America	Brazil	2022	This study
OQ884573	SB076_dec22	South America	Brazil	2022	This study
OQ884574	SB077_jan23	South America	Brazil	2023	This study
OQ884575	SB078_jan23	South America	Brazil	2023	This study
OQ884576	SB079_jan23	South America	Brazil	2023	This study
OQ884577	SB080_jan23	South America	Brazil	2023	This study
OQ884578	SB081_jan23	South America	Brazil	2023	This study
OQ884579	SB082_jan23	South America	Brazil	2023	This study
OQ884580	SB083_jan23	South America	Brazil	2023	This study
OQ884581	SB084_jan23	South America	Brazil	2023	This study
OQ884582	SB085_jan23	South America	Brazil	2023	This study
OQ884583	SB086_jan23	South America	Brazil	2023	This study
OQ884584	SB087_jan23	South America	Brazil	2023	This study
OQ884585	SB088_jan23	South America	Brazil	2023	This study
OQ884586	SB089_jan23	South America	Brazil	2023	This study
OQ884587	SB090_jan23	South America	Brazil	2023	This study
OQ884588	SB091_jan23	South America	Brazil	2023	This study
OQ884589	SB092_jan23	South America	Brazil	2023	This study
OQ884590	SB093_jan23	South America	Brazil	2023	This study
OQ884591	SB094_jan23	South America	Brazil	2023	This study
OP113954	SB2805	South America	Brazil	2021	Ikuta et al., 2022
ON060911	SB561_jul21	South America	Brazil	2021	Ikuta et al., 2022
ON060912	SB562_jul21	South America	Brazil	2021	Ikuta et al., 2022
ON060913	SB611_sep21	South America	Brazil	2021	Ikuta et al., 2022
ON060914	SB631_sep21	South America	Brazil	2021	Ikuta et al., 2022
ON060915	SB632_sep21	South America	Brazil	2021	Ikuta et al., 2022
ON060916	SB633_oct21	South America	Brazil	2021	Ikuta et al., 2022
ON060917	SB651_sep21	South America	Brazil	2021	Ikuta et al., 2022
ON060918	SB652_sep21	South America	Brazil	2021	Ikuta et al., 2022
ON060919	SB653_sep21	South America	Brazil	2021	Ikuta et al., 2022
ON060920	SB654_sep21	South America	Brazil	2021	Ikuta et al., 2022
ON060921	SB655_sep21	South America	Brazil	2021	Ikuta et al., 2022
ON060922	SB656_sep21	South America	Brazil	2021	Ikuta et al., 2022
ON060923	SB657_sep21	South America	Brazil	2021	Ikuta et al., 2022
ON060924	SB661_oct21	South America	Brazil	2021	Ikuta et al., 2022
ON060925	SB662_oct21	South America	Brazil	2021	Ikuta et al., 2022
ON060926	SB663_oct21	South America	Brazil	2021	Ikuta et al., 2022
ON060927	SB664_oct21	South America	Brazil	2021	Ikuta et al., 2022
ON060928	SB665_oct21	South America	Brazil	2021	Ikuta et al., 2022
ON060929	SB666_oct21	South America	Brazil	2021	Ikuta et al., 2022
ON060930	SB667_oct21	South America	Brazil	2021	Ikuta et al., 2022
ON060931	SB668_oct21	South America	Brazil	2021	Ikuta et al., 2022
ON060932	SB701_oct21	South America	Brazil	2021	Ikuta et al., 2022
ON060933	SB702_oct21	South America	Brazil	2021	Ikuta et al., 2022
ON060934	SB711_oct21	South America	Brazil	2021	Ikuta et al., 2022
ON060935	SB712_oct21	South America	Brazil	2021	Ikuta et al., 2022
